# Supplementary material for: Identification of Novel Progesterone Receptor (PR) Inhibitors (Homo sapiens) from Metabolites of Biotransformation Fungal: A Bioinformatics Approach
Source: Pharmaceuticals (Basel). 2025 Jan 21;18(2):136. doi: 10.3390/ph18020136 (PMC11858247; doi:10.3390/ph18020136)
Supplement: Supplementary file 1 [file pharmaceuticals-18-00136-s001.zip]

Archive with 1 entries (1 files):
- pharmaceuticals-3366564-supplementary.pdf
